# Supplementary material for: The Different Phytochemical Profiles of Salvia officinalis Dietary Supplements Labelled for Menopause Symptoms
Source: Molecules. 2023 Dec 22;29(1):94. doi: 10.3390/molecules29010094 (PMC10779573; doi:10.3390/molecules29010094)
Supplement: Supplementary file 1 [file molecules-29-00094-s001.zip]

Archive with 1 entries (1 files):
- molecules-2775338-supplementary.pdf
